# Supplementary material for: Multiplex PCR Assay for Clade Typing of Salmonella enterica Serovar Enteritidis
Source: Microbiol Spectr. 2022 Nov 21;10(6):e03182-22. doi: 10.1128/spectrum.03182-22 (PMC9769638; doi:10.1128/spectrum.03182-22)
Supplement: Supplemental file 1 — Supplemental material. Download spectrum.03182-22-s0001.xlsx, XLSX file, 0.04 MB [file spectrum.03182-22-s0001.xlsx]

## Sheet: Supplementary Table 1
Barcode	Isolate Name	Whole-genome predicted Clade	BTN76_08545	SEN1975	pemI	SEN1943	MLST predicted clade	Correct Clade	Correct Region	Comments
SAL_DA7423AA	A13085	East African	32	0	64	0	East African	1	1
SAL_DA7434AA	A17731	East African	32	0	64	0	East African	1	1
SAL_DA7433AA	A17892	East African	32	0	64	0	East African	1	1
SAL_DA7428AA	A32803	East African	32	0	64	0	East African	1	1
SAL_DA7430AA	D11474	East African	32	0	64	0	East African	1	1
SAL_DA7431AA	D11509	East African	32	0	64	0	East African	1	1
SAL_DA7425AA	D21704	East African	32	0	64	0	East African	1	1
SAL_DA7467AA	D24443	East African	32	0	64	0	East African	1	1
SAL_DA7427AA	D28919	East African	32	0	64	0	East African	1	1
SAL_DA7458AA	D36263	East African	32	0	64	0	East African	1	1
SAL_DA7448AA	D36956	East African	32	0	64	0	East African	1	1
SAL_DA7452AA	D40290	East African	32	0	64	0	East African	1	1
SAL_AA9206AA	D7795_rpt	East African	32	0	64	0	East African	1	1
SAL_AA9208AA	F11_0024_0198	East African	32	0	64	0	East African	1	1
SAL_AA9207AA	H0_7042_0137_01	East African	32	0	64	0	East African	1	1
SAL_AA9209AA	H0_9180_0482	East African	32	0	64	0	East African	1	1
SAL_AA9205AA	H0170036601	East African	32	0	64	0	East African	1	1
SAL_BA5414AA	ILBSalm5409878	East African	32	0	64	0	East African	1	1
SAL_BA5412AA	ILBSalm5409879	East African	32	0	64	0	East African	1	1
SAL_BA5408AA	ILBSalm5409882	East African	32	0	64	0	East African	1	1
SAL_BA5406AA	ILBSalm5409883	East African	32	0	64	0	East African	1	1
SAL_BA5400AA	ILBSalm5409886	East African	32	0	64	0	East African	1	1
SAL_BA5397AA	ILBSalm5409887	East African	32	0	64	0	East African	1	1
SAL_BA5236AA	ILBSalm5409892	East African	32	0	64	0	East African	1	1
SAL_BA5235AA	ILBSalm5409893	East African	32	0	64	0	East African	1	1
SAL_BA5232AA	ILBSalm5409896	East African	32	0	64	0	East African	1	1
SAL_BA5229AA	ILBSalm5409899	East African	32	0	64	0	East African	1	1
SAL_BA5202AA	ILBSalm5409902	East African	32	0	64	0	East African	1	1
SAL_BA5199AA	ILBSalm5409905	East African	32	0	64	0	East African	1	1
SAL_BA5192AA	ILBSalm5409912	East African	32	0	64	0	East African	1	1
SAL_BA5191AA	ILBSalm5409913	East African	32	0	64	0	East African	1	1
SAL_BA5676AA	ILBSalm5409915	East African	32	0	64	0	East African	1	1
SAL_BA5662AA	ILBSalm5409922	East African	32	0	64	0	East African	1	1
SAL_BA5660AA	ILBSalm5409923	East African	32	0	64	0	East African	1	1
SAL_BA5656AA	ILBSalm5409925	East African	32	0	64	0	East African	1	1
SAL_BA5650AA	ILBSalm5409927	East African	32	0	64	0	East African	1	1
SAL_BA5648AA	ILBSalm5409928	East African	32	0	64	0	East African	1	1
SAL_BA5642AA	ILBSalm5409931	East African	32	0	64	0	East African	1	1
SAL_BA5640AA	ILBSalm5409932	East African	32	0	64	0	East African	1	1
SAL_BA5624AA	ILBSalm5409940	East African	32	0	64	0	East African	1	1
SAL_BA5620AA	ILBSalm5409942	East African	32	0	64	0	East African	1	1
SAL_BA5605AA	ILBSalm5409949	East African	32	0	64	0	East African	1	1
SAL_BA5603AA	ILBSalm5409950	East African	32	0	64	0	East African	1	1
SAL_BA5583AA	ILBSalm5409959	East African	32	0	64	0	East African	1	1
SAL_BA5579AA	ILBSalm5409961	East African	32	0	64	0	East African	1	1
SAL_BA5576AA	ILBSalm5409963	East African	32	0	64	0	East African	1	1
SAL_BA5574AA	ILBSalm5409964	East African	32	0	64	0	East African	1	1
SAL_BA5570AA	ILBSalm5409966	East African	32	0	64	0	East African	1	1
SAL_BA5256AA	ILBSalm5410066	East African	32	0	64	0	East African	1	1
SAL_BA5255AA	ILBSalm5410067	East African	32	0	64	0	East African	1	1
SAL_BA5254AA	ILBSalm5410068	East African	32	0	64	0	East African	1	1
SAL_BA5253AA	ILBSalm5410069	East African	32	0	64	0	East African	1	1
SAL_BA5252AA	ILBSalm5410070	East African	32	0	64	0	East African	1	1
SAL_BA5251AA	ILBSalm5410071	East African	32	0	64	0	East African	1	1
SAL_BA5250AA	ILBSalm5410073	East African	32	0	64	0	East African	1	1
SAL_BA5226AA	ILBSalm5410074	East African	32	0	64	0	East African	1	1
SAL_BA5224AA	ILBSalm5410076	East African	32	0	64	0	East African	1	1
SAL_BA5223AA	ILBSalm5410077	East African	32	0	64	0	East African	1	1
SAL_BA5222AA	ILBSalm5410078	East African	32	0	64	0	East African	1	1
SAL_BA5221AA	ILBSalm5410079	East African	32	0	64	0	East African	1	1
SAL_BA5220AA	ILBSalm5410080	East African	32	0	64	0	East African	1	1
SAL_BA5219AA	ILBSalm5410081	East African	32	0	64	0	East African	1	1
SAL_BA5218AA	ILBSalm5410082	East African	32	0	64	0	East African	1	1
SAL_BA5217AA	ILBSalm5410083	East African	32	0	64	0	East African	1	1
SAL_BA5215AA	ILBSalm5410085	East African	32	0	64	0	East African	1	1
SAL_BA5189AA	ILBSalm5410087	East African	32	0	64	0	East African	1	1
SAL_BA5188AA	ILBSalm5410088	East African	32	0	64	0	East African	1	1
SAL_BA5187AA	ILBSalm5410089	East African	32	0	64	0	East African	1	1
SAL_BA5185AA	ILBSalm5410091	East African	32	0	64	0	East African	1	1
SAL_BA5184AA	ILBSalm5410092	East African	32	0	64	0	East African	1	1
SAL_BA5183AA	ILBSalm5410093	East African	32	0	64	0	East African	1	1
SAL_BA5182AA	ILBSalm5410094	East African	32	0	64	0	East African	1	1
SAL_BA5181AA	ILBSalm5410095	East African	32	0	64	0	East African	1	1
SAL_BA5180AA	ILBSalm5410096	East African	32	0	64	0	East African	1	1
SAL_BA5179AA	ILBSalm5410097	East African	32	0	64	0	East African	1	1
SAL_BA5703AA	ILBSalm5410098	East African	32	0	64	0	East African	1	1
SAL_BA5701AA	ILBSalm5410099	East African	32	0	64	0	East African	1	1
SAL_BA5698AA	ILBSalm5410100	East African	32	0	64	0	East African	1	1
SAL_BA5696AA	ILBSalm5410101	East African	32	0	64	0	East African	1	1
SAL_BA5694AA	ILBSalm5410102	East African	32	0	64	0	East African	1	1
SAL_BA5692AA	ILBSalm5410103	East African	32	0	64	0	East African	1	1
SAL_BA5690AA	ILBSalm5410104	East African	32	0	64	0	East African	1	1
SAL_BA5688AA	ILBSalm5410105	East African	32	0	64	0	East African	1	1
SAL_BA5686AA	ILBSalm5410106	East African	32	0	64	0	East African	1	1
SAL_BA5684AA	ILBSalm5410107	East African	32	0	64	0	East African	1	1
SAL_BA5680AA	ILBSalm5410109	East African	32	0	64	0	East African	1	1
SAL_BA5654AA	ILBSalm5410110	East African	32	0	64	0	East African	1	1
SAL_BA5294AA	ILBSalm5410111	East African	32	0	64	0	East African	1	1
SAL_BA5293AA	ILBSalm5410112	East African	32	0	64	0	East African	1	1
SAL_BA5292AA	ILBSalm5410113	East African	32	0	64	0	East African	1	1
SAL_BA5291AA	ILBSalm5410114	East African	32	0	64	0	East African	1	1
SAL_BA5290AA	ILBSalm5410115	East African	32	0	64	0	East African	1	1
SAL_BA5289AA	ILBSalm5410116	East African	32	0	64	0	East African	1	1
SAL_BA5287AA	ILBSalm5410118	East African	32	0	64	0	East African	1	1
SAL_BA5273AA	ILBSalm5410120	East African	32	0	64	0	East African	1	1
SAL_BA5272AA	ILBSalm5410121	East African	32	0	64	0	East African	1	1
SAL_BA5271AA	ILBSalm5410122	East African	32	0	64	0	East African	1	1
SAL_BA5270AA	ILBSalm5410123	East African	32	0	64	0	East African	1	1
SAL_BA5268AA	ILBSalm5410125	East African	32	0	64	0	East African	1	1
SAL_BA5266AA	ILBSalm5410127	East African	32	0	64	0	East African	1	1
SAL_BA5265AA	ILBSalm5410128	East African	32	0	64	0	East African	1	1
SAL_BA5264AA	ILBSalm5410129	East African	32	0	64	0	East African	1	1
SAL_BA5263AA	ILBSalm5410130	East African	32	0	64	0	East African	1	1
SAL_BA5249AA	ILBSalm5410132	East African	32	0	64	0	East African	1	1
SAL_BA5248AA	ILBSalm5410133	East African	32	0	64	0	East African	1	1
SAL_BA5245AA	ILBSalm5410136	East African	32	0	64	0	East African	1	1
SAL_BA5243AA	ILBSalm5410138	East African	32	0	64	0	East African	1	1
SAL_BA5242AA	ILBSalm5410139	East African	32	0	64	0	East African	1	1
SAL_BA5177AA	ILBSalm5410157	East African	32	0	64	0	East African	1	1
SAL_EA0878AA	ILBSalm5484181	East African	32	0	64	0	East African	1	1
SAL_EA0932AA	ILBSalm5484185	East African	32	0	64	0	East African	1	1
SAL_BA4129AA	ILBSalm5516156	East African	32	0	64	0	East African	1	1
SAL_BA4099AA	ILBSalm5516171	East African	32	0	64	0	East African	1	1
SAL_BA0187AA	ILBSalm5516439	East African	32	0	64	0	East African	1	1
SAL_BA0176AA	ILBSalm5516441	East African	32	0	64	0	East African	1	1
SAL_BA0166AA	ILBSalm5516509	East African	32	0	64	0	East African	1	1
SAL_BA9881AA	Ke417	East African	32	0	64	0	East African	1	1
SAL_BA9847AA	Ke434	East African	32	0	64	0	East African	1	1
SAL_BA9820AA	Ke448	East African	32	0	64	0	East African	1	1
SAL_BA9753AA	Ke484	East African	32	0	64	0	East African	1	1
SAL_BA9751AA	Ke485	East African	32	0	64	0	East African	1	1
SAL_BA9747AA	Ke488	East African	32	0	64	0	East African	1	1
SAL_BA9743AA	Ke491	East African	32	0	64	0	East African	1	1
SAL_BB0876AA	2022-02-08	Global Epidemic	0	1	0	-452	Global Epidemic	1	1
SAL_BB0874AA	2022-05-10	Global Epidemic	0	1	0	-452	Global Epidemic	1	1
SAL_AA9666AA	00-03508	Global Epidemic	0	7	0	-9	Global Epidemic	1	1
SAL_BA7351AA	05:MB7981	Global Epidemic	0	1	0	-16	Global Epidemic	1	1
SAL_BA7340AA	08:MF0011943R	Global Epidemic	0	1	0	-16	Global Epidemic	1	1
SAL_BA7334AA	09:MF0000575R	Global Epidemic	0	1	0	-16	Global Epidemic	1	1
SAL_BA7332AA	09:MF0005148R	Global Epidemic	0	1	0	-16	Global Epidemic	1	1
SAL_BA7328AA	09:MF0011240R	Global Epidemic	0	1	0	-16	Global Epidemic	1	1
SAL_BA7319AA	09:MF0017735R	Global Epidemic	0	1	0	-16	Global Epidemic	1	1
SAL_BA7325AA	09:MF0018182R	Global Epidemic	0	1	0	-16	Global Epidemic	1	1
SAL_BA7321AA	09:MF0021482R	Global Epidemic	0	1	0	-16	Global Epidemic	1	1
SAL_BA9068AA	105_2011K_1654	Outlier	0	1	0	-90	Global Epidemic	0	1
SAL_BA9067AA	106_2011K_1681	Outlier	0	1	0	-9	Global Epidemic	0	1
SAL_BB0875AA	214/02	Global Epidemic	0	1	0	-452	Global Epidemic	1	1
SAL_BB0877AA	251/01	Global Epidemic	0	1	0	-452	Global Epidemic	1	1
SAL_AA8734AA	2689STDY5564178	Global Epidemic	0	1	0	-16	Global Epidemic	1	1
SAL_AA8733AA	2689STDY5564180	Global Epidemic	0	1	0	-16	Global Epidemic	1	1
SAL_AA8732AA	2689STDY5564181	Global Epidemic	0	1	0	-16	Global Epidemic	1	1
SAL_AA8731AA	2689STDY5564182	Global Epidemic	0	1	0	-16	Global Epidemic	1	1
SAL_AA8729AA	2689STDY5564184	Global Epidemic	0	1	0	-16	Global Epidemic	1	1
SAL_AA8728AA	2689STDY5564185	Global Epidemic	0	1	0	-16	Global Epidemic	1	1
SAL_AA8727AA	2689STDY5564187	Global Epidemic	0	1	0	-16	Global Epidemic	1	1
SAL_BB0879AA	53/94	Global Epidemic	0	1	0	-452	Global Epidemic	1	1
SAL_AA9668AA	99-02302	Global Epidemic	0	7	0	-9	Global Epidemic	1	1
SAL_DA7447AA	A38441	Global Epidemic	0	1	0	-16	Global Epidemic	1	1
SAL_DA7456AA	A39243	Global Epidemic	0	1	0	-16	Global Epidemic	1	1
SAL_DA7457AA	A39959	Global Epidemic	0	1	0	-16	Global Epidemic	1	1
SAL_VA6037AA	C75_L8.LB12	Global Epidemic	0	1	0	-452	Global Epidemic	1	1
SAL_VA6036AA	C76_L8.LB16	Global Epidemic	0	1	0	-452	Global Epidemic	1	1
SAL_DA7432AA	D16885	Global Epidemic	0	1	0	-16	Global Epidemic	1	1
SAL_DA7424AA	D23847	Global Epidemic	0	1	0	-16	Global Epidemic	1	1
SAL_BA7492AA	D24793	Global Epidemic	0	1	0	-16	Global Epidemic	1	1
SAL_DA7449AA	D25809	Global Epidemic	0	1	0	-16	Global Epidemic	1	1
SAL_BA9082AA	EX4_PT21b	Global Epidemic	0	1	0	-16	Global Epidemic	1	1
SAL_BA5410AA	ILBSalm5409881	Global Epidemic	0	1	0	-16	Global Epidemic	1	1
SAL_BA5230AA	ILBSalm5409898	Global Epidemic	0	1	0	-16	Global Epidemic	1	1
SAL_BA5228AA	ILBSalm5409900	Global Epidemic	0	1	0	-16	Global Epidemic	1	1
SAL_BA5227AA	ILBSalm5409901	Global Epidemic	0	1	0	-16	Global Epidemic	1	1
SAL_BA5200AA	ILBSalm5409904	Global Epidemic	0	1	0	-16	Global Epidemic	1	1
SAL_BA5196AA	ILBSalm5409908	Global Epidemic	0	1	0	-16	Global Epidemic	1	1
SAL_BA5193AA	ILBSalm5409911	Global Epidemic	0	1	0	-16	Global Epidemic	1	1
SAL_BA5670AA	ILBSalm5409918	Global Epidemic	0	1	0	-16	Global Epidemic	1	1
SAL_BA5668AA	ILBSalm5409919	Global Epidemic	0	1	0	-16	Global Epidemic	1	1
SAL_BA5666AA	ILBSalm5409920	Global Epidemic	0	1	0	-16	Global Epidemic	1	1
SAL_BA5664AA	ILBSalm5409921	Global Epidemic	0	1	0	-16	Global Epidemic	1	1
SAL_BA5658AA	ILBSalm5409924	Global Epidemic	0	1	0	-16	Global Epidemic	1	1
SAL_BA5646AA	ILBSalm5409929	Global Epidemic	0	1	0	-16	Global Epidemic	1	1
SAL_BA5638AA	ILBSalm5409933	Global Epidemic	0	1	0	-16	Global Epidemic	1	1
SAL_BA5629AA	ILBSalm5409938	Global Epidemic	0	1	0	-16	Global Epidemic	1	1
SAL_BA5626AA	ILBSalm5409939	Global Epidemic	0	1	0	-16	Global Epidemic	1	1
SAL_BA5622AA	ILBSalm5409941	Global Epidemic	0	1	0	-16	Global Epidemic	1	1
SAL_BA5616AA	ILBSalm5409944	Global Epidemic	0	1	0	-16	Global Epidemic	1	1
SAL_BA5612AA	ILBSalm5409946	Global Epidemic	0	1	0	-16	Global Epidemic	1	1
SAL_BA5609AA	ILBSalm5409947	Global Epidemic	0	1	0	-16	Global Epidemic	1	1
SAL_BA5607AA	ILBSalm5409948	Global Epidemic	0	1	0	-16	Global Epidemic	1	1
SAL_BA5594AA	ILBSalm5409954	Global Epidemic	0	1	0	-16	Global Epidemic	1	1
SAL_BA5587AA	ILBSalm5409957	Global Epidemic	0	1	0	-16	Global Epidemic	1	1
SAL_BA5572AA	ILBSalm5409965	Global Epidemic	0	1	0	-16	Global Epidemic	1	1
SAL_BA5568AA	ILBSalm5409967	Global Epidemic	0	1	0	-16	Global Epidemic	1	1
SAL_BA5566AA	ILBSalm5409968	Global Epidemic	0	1	0	-16	Global Epidemic	1	1
SAL_BA9135AA	ILBSalm5410163	Global Epidemic	0	1	0	-16	Global Epidemic	1	1
SAL_BA9132AA	ILBSalm5410165	Global Epidemic	0	1	0	-16	Global Epidemic	1	1
SAL_BA9128AA	ILBSalm5410167	Global Epidemic	0	1	0	-16	Global Epidemic	1	1
SAL_BA9120AA	ILBSalm5410171	Global Epidemic	0	1	0	-16	Global Epidemic	1	1
SAL_BA9118AA	ILBSalm5410172	Global Epidemic	0	1	0	-16	Global Epidemic	1	1
SAL_BA9117AA	ILBSalm5410173	Global Epidemic	0	1	0	-16	Global Epidemic	1	1
SAL_BA9115AA	ILBSalm5410174	Global Epidemic	0	1	0	-16	Global Epidemic	1	1
SAL_BA9113AA	ILBSalm5410175	Global Epidemic	0	1	0	-16	Global Epidemic	1	1
SAL_BA9107AA	ILBSalm5410178	Global Epidemic	0	1	0	-16	Global Epidemic	1	1
SAL_BA9105AA	ILBSalm5410180	Global Epidemic	0	1	0	-16	Global Epidemic	1	1
SAL_BA9103AA	ILBSalm5410182	Global Epidemic	0	1	0	-16	Global Epidemic	1	1
SAL_BA9101AA	ILBSalm5410184	Global Epidemic	0	1	0	-16	Global Epidemic	1	1
SAL_BA9100AA	ILBSalm5410185	Global Epidemic	0	1	0	-16	Global Epidemic	1	1
SAL_BA9099AA	ILBSalm5410186	Global Epidemic	0	1	0	-16	Global Epidemic	1	1
SAL_BA9097AA	ILBSalm5410188	Global Epidemic	0	1	0	-16	Global Epidemic	1	1
SAL_BA9094AA	ILBSalm5410191	Global Epidemic	0	1	0	-16	Global Epidemic	1	1
SAL_BA9093AA	ILBSalm5410192	Global Epidemic	0	1	0	-16	Global Epidemic	1	1
SAL_BA9092AA	ILBSalm5410193	Global Epidemic	0	1	0	-16	Global Epidemic	1	1
SAL_BA9091AA	ILBSalm5410194	Global Epidemic	0	1	0	-16	Global Epidemic	1	1
SAL_BA9090AA	ILBSalm5410195	Global Epidemic	0	1	0	-16	Global Epidemic	1	1
SAL_BA9089AA	ILBSalm5410196	Global Epidemic	0	1	0	-16	Global Epidemic	1	1
SAL_BA9088AA	ILBSalm5410197	Global Epidemic	0	1	0	-16	Global Epidemic	1	1
SAL_BA9077AA	ILBSalm5410208	Global Epidemic	0	1	0	-16	Global Epidemic	1	1
SAL_BA9076AA	ILBSalm5410209	Global Epidemic	0	1	0	-16	Global Epidemic	1	1
SAL_BA9074AA	ILBSalm5410211	Outlier	0	1	0	-131	Global Epidemic	0	1
SAL_BA9069AA	ILBSalm5410216	Global Epidemic	0	1	0	-16	Global Epidemic	1	1
SAL_BA9065AA	ILBSalm5410220	Global Epidemic	0	1	0	-16	Global Epidemic	1	1
SAL_EA0916AA	ILBSalm5484209	Outlier	0	1	0	-9	Global Epidemic	0	1
SAL_BA4149AA	ILBSalm5516146	Global Epidemic	0	1	0	-16	Global Epidemic	1	1
SAL_BA4147AA	ILBSalm5516147	Global Epidemic	0	1	0	-16	Global Epidemic	1	1
SAL_BA4145AA	ILBSalm5516148	Global Epidemic	0	1	0	-16	Global Epidemic	1	1
SAL_BA4137AA	ILBSalm5516152	Global Epidemic	0	1	0	-16	Global Epidemic	1	1
SAL_BA4133AA	ILBSalm5516154	Global Epidemic	0	1	0	-16	Global Epidemic	1	1
SAL_BA4131AA	ILBSalm5516155	Global Epidemic	0	1	0	-16	Global Epidemic	1	1
SAL_BA4123AA	ILBSalm5516159	Global Epidemic	0	1	0	-16	Global Epidemic	1	1
SAL_BA4121AA	ILBSalm5516160	Global Epidemic	0	1	0	-16	Global Epidemic	1	1
SAL_BA4113AA	ILBSalm5516164	Global Epidemic	0	1	0	-16	Global Epidemic	1	1
SAL_BA4111AA	ILBSalm5516165	Global Epidemic	0	1	0	-16	Global Epidemic	1	1
SAL_BA4107AA	ILBSalm5516167	Global Epidemic	0	1	0	-16	Global Epidemic	1	1
SAL_BA4103AA	ILBSalm5516169	Outlier	0	1	0	-131	Global Epidemic	0	1
SAL_BA4097AA	ILBSalm5516172	Global Epidemic	0	1	0	-16	Global Epidemic	1	1
SAL_BA4095AA	ILBSalm5516173	Global Epidemic	0	1	0	-16	Global Epidemic	1	1
SAL_BA4093AA	ILBSalm5516174	Global Epidemic	0	1	0	-16	Global Epidemic	1	1
SAL_BA4087AA	ILBSalm5516177	Global Epidemic	0	1	0	-16	Global Epidemic	1	1
SAL_BA4085AA	ILBSalm5516178	Global Epidemic	0	1	0	-16	Global Epidemic	1	1
SAL_BA4082AA	ILBSalm5516179	Global Epidemic	0	1	0	-16	Global Epidemic	1	1
SAL_BA4078AA	ILBSalm5516181	Global Epidemic	0	1	0	-16	Global Epidemic	1	1
SAL_BA4076AA	ILBSalm5516182	Global Epidemic	0	1	0	-16	Global Epidemic	1	1
SAL_BA4068AA	ILBSalm5516186	Global Epidemic	0	1	0	-16	Global Epidemic	1	1
SAL_BA4066AA	ILBSalm5516187	Global Epidemic	0	1	0	-16	Global Epidemic	1	1
SAL_BA4061AA	ILBSalm5516189	Global Epidemic	0	1	0	-16	Global Epidemic	1	1
SAL_BA4059AA	ILBSalm5516190	Global Epidemic	0	1	0	-16	Global Epidemic	1	1
SAL_BA4057AA	ILBSalm5516191	Global Epidemic	0	1	0	-16	Global Epidemic	1	1
SAL_BA4053AA	ILBSalm5516193	Global Epidemic	0	1	0	-16	Global Epidemic	1	1
SAL_BA4051AA	ILBSalm5516194	Global Epidemic	0	1	0	-16	Global Epidemic	1	1
SAL_BA4050AA	ILBSalm5516195	Global Epidemic	0	1	0	-16	Global Epidemic	1	1
SAL_BA4047AA	ILBSalm5516196	Global Epidemic	0	1	0	-16	Global Epidemic	1	1
SAL_BA4045AA	ILBSalm5516197	Global Epidemic	0	1	0	-16	Global Epidemic	1	1
SAL_BA4043AA	ILBSalm5516198	Global Epidemic	0	1	0	-16	Global Epidemic	1	1
SAL_BA4036AA	ILBSalm5516201	Global Epidemic	0	1	0	-16	Global Epidemic	1	1
SAL_BA4030AA	ILBSalm5516204	Global Epidemic	0	1	0	-16	Global Epidemic	1	1
SAL_BA4029AA	ILBSalm5516205	Global Epidemic	0	1	0	-16	Global Epidemic	1	1
SAL_BA4025AA	ILBSalm5516207	Global Epidemic	0	1	0	-16	Global Epidemic	1	1
SAL_BA4019AA	ILBSalm5516210	Outlier	0	1	0	-16	Global Epidemic	0	1
SAL_BA4015AA	ILBSalm5516212	Global Epidemic	0	1	0	-16	Global Epidemic	1	1
SAL_BA3908AA	ILBSalm5516216	Global Epidemic	0	1	0	-16	Global Epidemic	1	1
SAL_BA3905AA	ILBSalm5516218	Global Epidemic	0	1	0	-16	Global Epidemic	1	1
SAL_BA3901AA	ILBSalm5516220	Global Epidemic	0	1	0	-16	Global Epidemic	1	1
SAL_BA3887AA	ILBSalm5516227	Global Epidemic	0	1	0	-16	Global Epidemic	1	1
SAL_BA3885AA	ILBSalm5516228	Global Epidemic	0	1	0	-16	Global Epidemic	1	1
SAL_BA3873AA	ILBSalm5516234	Global Epidemic	0	1	0	-16	Global Epidemic	1	1
SAL_BA3865AA	ILBSalm5516238	Global Epidemic	0	1	0	-16	Global Epidemic	1	1
SAL_BA3861AA	ILBSalm5516240	Global Epidemic	0	1	0	-16	Global Epidemic	1	1
SAL_BA3857AA	ILBSalm5516243	Global Epidemic	0	1	0	-16	Global Epidemic	1	1
SAL_BA3853AA	ILBSalm5516245	Global Epidemic	0	1	0	-16	Global Epidemic	1	1
SAL_BA3851AA	ILBSalm5516246	Global Epidemic	0	1	0	-16	Global Epidemic	1	1
SAL_BA3848AA	ILBSalm5516247	Global Epidemic	0	1	0	-16	Global Epidemic	1	1
SAL_BA3846AA	ILBSalm5516248	Global Epidemic	0	1	0	-16	Global Epidemic	1	1
SAL_BA3840AA	ILBSalm5516251	Global Epidemic	0	1	0	-16	Global Epidemic	1	1
SAL_BA3836AA	ILBSalm5516253	Global Epidemic	0	1	0	-16	Global Epidemic	1	1
SAL_BA3832AA	ILBSalm5516255	Global Epidemic	0	1	0	-16	Global Epidemic	1	1
SAL_BA3828AA	ILBSalm5516257	Global Epidemic	0	1	0	-16	Global Epidemic	1	1
SAL_BA3812AA	ILBSalm5516265	Global Epidemic	0	1	0	-16	Global Epidemic	1	1
SAL_BA3804AA	ILBSalm5516269	Global Epidemic	0	1	0	-16	Global Epidemic	1	1
SAL_BA3783AA	ILBSalm5516279	Global Epidemic	0	1	0	-16	Global Epidemic	1	1
SAL_BA3781AA	ILBSalm5516280	Global Epidemic	0	1	0	-16	Global Epidemic	1	1
SAL_BA0194AA	ILBSalm5516434	Global Epidemic	0	1	0	-16	Global Epidemic	1	1
SAL_BA0186AA	ILBSalm5516435	Global Epidemic	0	1	0	-16	Global Epidemic	1	1
SAL_BA0189AA	ILBSalm5516436	Outlier	0	1	0	-9	Global Epidemic	0	1
SAL_BA0196AA	ILBSalm5516437	Global Epidemic	0	1	0	-16	Global Epidemic	1	1
SAL_BA0195AA	ILBSalm5516443	Global Epidemic	0	1	0	-16	Global Epidemic	1	1
SAL_BA0129AA	ILBSalm5516445	Global Epidemic	0	1	0	-16	Global Epidemic	1	1
SAL_BA0165AA	ILBSalm5516455	Global Epidemic	0	1	0	-16	Global Epidemic	1	1
SAL_BA0154AA	ILBSalm5516457	Global Epidemic	0	1	0	-16	Global Epidemic	1	1
SAL_BA0135AA	ILBSalm5516458	Global Epidemic	0	1	0	-16	Global Epidemic	1	1
SAL_BA0140AA	ILBSalm5516460	Global Epidemic	0	1	0	-16	Global Epidemic	1	1
SAL_BA0181AA	ILBSalm5516463	Global Epidemic	0	1	0	-16	Global Epidemic	1	1
SAL_BA0156AA	ILBSalm5516465	Global Epidemic	0	1	0	-16	Global Epidemic	1	1
SAL_BA0169AA	ILBSalm5516467	Global Epidemic	0	1	0	-274	Global Epidemic	1	1
SAL_BA0172AA	ILBSalm5516468	Global Epidemic	0	1	0	-16	Global Epidemic	1	1
SAL_BA0136AA	ILBSalm5516470	Global Epidemic	0	1	0	-16	Global Epidemic	1	1
SAL_BA0125AA	ILBSalm5516472	Global Epidemic	0	1	0	-16	Global Epidemic	1	1
SAL_BA0127AA	ILBSalm5516475	Global Epidemic	0	1	0	-16	Global Epidemic	1	1
SAL_BA0177AA	ILBSalm5516477	Global Epidemic	0	1	0	-16	Global Epidemic	1	1
SAL_BA0193AA	ILBSalm5516479	Global Epidemic	0	1	0	-16	Global Epidemic	1	1
SAL_BA0163AA	ILBSalm5516480	Global Epidemic	0	1	0	-16	Global Epidemic	1	1
SAL_BA0121AA	ILBSalm5516481	Global Epidemic	0	1	0	-9	Global Epidemic	1	1
SAL_BA0174AA	ILBSalm5516490	Outlier	0	1	0	-9	Global Epidemic	0	1
SAL_BA0131AA	ILBSalm5516492	Global Epidemic	0	1	0	-16	Global Epidemic	1	1
SAL_BA0191AA	ILBSalm5516493	Global Epidemic	0	1	0	-9	Global Epidemic	1	1
SAL_BA0188AA	ILBSalm5516495	Outlier	0	1	0	-108	Global Epidemic	0	1
SAL_BA0168AA	ILBSalm5516499	Global Epidemic	0	1	0	-9	Global Epidemic	1	1
SAL_BA9723AA	Ke267	Global Epidemic	0	1	0	-16	Global Epidemic	1	1
SAL_CA0034AA	Ke276	Global Epidemic	0	1	0	-16	Global Epidemic	1	1
SAL_CA0021AA	Ke292	Global Epidemic	0	1	0	-16	Global Epidemic	1	1
SAL_CA0006AA	Ke304	Global Epidemic	0	1	0	-16	Global Epidemic	1	1
SAL_BA9897AA	Ke409	Global Epidemic	0	1	0	-16	Global Epidemic	1	1
SAL_BA9872AA	Ke422	Global Epidemic	0	1	0	-16	Global Epidemic	1	1
SAL_BA9825AA	Ke445	Global Epidemic	0	1	0	-16	Global Epidemic	1	1
SAL_BA9749AA	Ke486	Global Epidemic	0	1	0	-16	Global Epidemic	1	1
SAL_BA7316AA	KUMAR20	Global Epidemic	0	1	0	-16	Global Epidemic	1	1
SAL_BA4538AA	MM_SW824_14_2	Global Epidemic	0	1	0	-16	Global Epidemic	1	1
SAL_BA4591AA	P125109	Global Epidemic	0	1	0	-16	Global Epidemic	1	1
SAL_BA9137AA	P2	Global Epidemic	0	1	0	-16	Global Epidemic	1	1
SAL_BA9134AA	P5	Global Epidemic	0	1	0	-16	Global Epidemic	1	1
SAL_BA9130AA	P7	Global Epidemic	0	1	0	-16	Global Epidemic	1	1
SAL_VA6044AA	PT4	Global Epidemic	0	1	0	-452	Global Epidemic	1	1
SAL_VA6043AA	PT7	Global Epidemic	0	1	0	-452	Global Epidemic	1	1
SAL_BA9104AA	RD26	Global Epidemic	0	1	0	-16	Global Epidemic	1	1
SAL_BA9106AA	RD3	Global Epidemic	0	1	0	-16	Global Epidemic	1	1
SAL_BA9098AA	RD46	Global Epidemic	0	1	0	-16	Global Epidemic	1	1
SAL_BA9095AA	RD50	Global Epidemic	0	1	0	-16	Global Epidemic	1	1
SAL_BA9087AA	RD84	Global Epidemic	0	1	0	-16	Global Epidemic	1	1
SAL_BA9078AA	S1750_06	Global Epidemic	0	1	0	-16	Global Epidemic	1	1
SAL_AA9669AA	Salm0053	Global Epidemic	0	1	0	-16	Global Epidemic	1	1
SAL_AA9660AA	SARB18	Outlier	0	1	0	-528	Global Epidemic	0	1
SAL_BA0182AA	ILBSalm5516464	Global Epidemic	0	1	2	-16	Global Epidemic/ East African	0	0	Presence of East African clade gene
SAL_AA9678AA	01-00493-2	Outlier	0	0	0	0	None	0	0	No amplification
SAL_KB3209AA	21WA10GT08-S1	Outlier	0	0	0	0	None	0	0	No amplification
SAL_BA0147AA	ILBSalm5516498	Outlier	0	0	0	0	None	0	0	No amplification
SAL_BA9079AA	S4726_04	Outlier	0	0	0	0	None	0	0	No amplification
SAL_BB0880AA	08/98	Outlier	0	1	0	0	Outlier	1
SAL_BB0878AA	206/99	Global Epidemic	0	1	0	0	Outlier	0	1
SAL_AA8730AA	2689STDY5564183	Outlier	0	1	0	0	Outlier	1	1
SAL_BB0881AA	31/88	Outlier	0	1	0	0	Outlier	1	1
SAL_BA0126AA	5_51	Outlier	0	1	0	0	Outlier	1	1
SAL_VA6042AA	72987-03	Global Epidemic	0	1	0	0	Outlier	0	1
SAL_VA6039AA	91751-04	Global Epidemic	0	1	0	0	Outlier	0	1
SAL_BA9081AA	9508_195	Outlier	0	1	0	0	Outlier	1	1
SAL_DA7453AA	D23071	West African	0	1	0	0	Outlier	0	0	Presence of Global Epidemic Outlier cluster gene
SAL_DA7450AA	D23652	West African	0	1	0	0	Outlier	0	0	Presence of Global Epidemic Outlier cluster gene
SAL_DA7466AA	D23974	Outlier	0	1	0	0	Outlier	1	1
SAL_DA7454AA	D35807	Outlier	0	1	0	0	Outlier	1	1
SAL_AA9084AA	F3124	Outlier	0	1	0	0	Outlier	1	1
SAL_AA9086AA	F8104	Outlier	0	1	0	0	Outlier	1	1
SAL_BA5556AA	ILBSalm5409874	Outlier	0	1	0	0	Outlier	1	1
SAL_BA5237AA	ILBSalm5409891	Outlier	0	1	0	0	Outlier	1	1
SAL_BA5201AA	ILBSalm5409903	Outlier	0	1	0	0	Outlier	1	1
SAL_BA5636AA	ILBSalm5409934	West African	0	1	0	0	Outlier	0	0	Presence of Global Epidemic Outlier cluster gene
SAL_BA5596AA	ILBSalm5409953	Global Epidemic	0	1	0	0	Outlier	0	1
SAL_BA5564AA	ILBSalm5409969	West African	0	1	0	0	Outlier	0	0	Presence of Global Epidemic Outlier cluster gene
SAL_BA5173AA	ILBSalm5410161	West African	0	1	0	0	Outlier	0	0	Presence of Global Epidemic Outlier cluster gene
SAL_BA9126AA	ILBSalm5410168	Outlier	0	1	0	0	Outlier	1	1
SAL_BA9122AA	ILBSalm5410170	Outlier	0	1	0	0	Outlier	1	1
SAL_BA9109AA	ILBSalm5410177	Global Epidemic	0	1	0	0	Outlier	0	1
SAL_BA9084AA	ILBSalm5410201	Outlier	0	1	0	0	Outlier	1	1
SAL_BA9083AA	ILBSalm5410202	Outlier	0	1	0	0	Outlier	1	1
SAL_BA9080AA	ILBSalm5410205	Outlier	0	1	0	0	Outlier	1	1
SAL_BA9073AA	ILBSalm5410212	Outlier	0	1	0	0	Outlier	1	1
SAL_BA9071AA	ILBSalm5410214	Outlier	0	1	0	0	Outlier	1	1
SAL_BA9070AA	ILBSalm5410215	Outlier	0	1	0	0	Outlier	1	1
SAL_BA4143AA	ILBSalm5516149	West African	0	1	0	0	Outlier	0	0	Presence of Global Epidemic Outlier cluster gene
SAL_BA4125AA	ILBSalm5516158	Outlier	0	1	0	0	Outlier	1	1
SAL_BA4119AA	ILBSalm5516161	Outlier	0	1	0	0	Outlier	1	1
SAL_BA4109AA	ILBSalm5516166	Outlier	0	1	0	0	Outlier	1	1
SAL_BA4105AA	ILBSalm5516168	Outlier	0	1	0	0	Outlier	1	1
SAL_BA4091AA	ILBSalm5516175	Outlier	0	1	0	0	Outlier	1	1
SAL_BA4089AA	ILBSalm5516176	Outlier	0	1	0	0	Outlier	1	1
SAL_BA4080AA	ILBSalm5516180	Outlier	0	1	0	0	Outlier	1	1
SAL_BA4074AA	ILBSalm5516183	Outlier	0	1	0	0	Outlier	1	1
SAL_BA4070AA	ILBSalm5516185	Outlier	0	1	0	0	Outlier	1	1
SAL_BA4063AA	ILBSalm5516188	Outlier	0	1	0	0	Outlier	1	1
SAL_BA4041AA	ILBSalm5516199	Outlier	0	1	0	0	Outlier	1	1
SAL_BA4039AA	ILBSalm5516200	Outlier	0	1	0	0	Outlier	1	1
SAL_BA4027AA	ILBSalm5516206	Outlier	0	1	0	0	Outlier	1	1
SAL_BA4023AA	ILBSalm5516208	Outlier	0	1	0	0	Outlier	1	1
SAL_BA4021AA	ILBSalm5516209	Outlier	0	1	0	0	Outlier	1	1
SAL_BA3914AA	ILBSalm5516213	Outlier	0	1	0	0	Outlier	1	1
SAL_BA3898AA	ILBSalm5516222	West African	0	1	0	0	Outlier	0	0	Presence of Global Epidemic Outlier cluster gene
SAL_BA3896AA	ILBSalm5516223	Outlier	0	1	0	0	Outlier	1	1
SAL_BA3894AA	ILBSalm5516224	Outlier	0	1	0	0	Outlier	1	1
SAL_BA3883AA	ILBSalm5516229	Outlier	0	1	0	0	Outlier	1	1
SAL_BA3881AA	ILBSalm5516230	Outlier	0	1	0	0	Outlier	1	1
SAL_BA3844AA	ILBSalm5516249	West African	0	1	0	0	Outlier	0	0	Presence of Global Epidemic Outlier cluster gene
SAL_BA3838AA	ILBSalm5516252	West African	0	1	0	0	Outlier	0	0	Presence of Global Epidemic Outlier cluster gene
SAL_BA3815AA	ILBSalm5516263	Outlier	0	1	0	0	Outlier	1	1
SAL_BA3813AA	ILBSalm5516264	Outlier	0	1	0	0	Outlier	1	1
SAL_BA3810AA	ILBSalm5516266	Outlier	0	1	0	0	Outlier	1	1
SAL_BA3808AA	ILBSalm5516267	Outlier	0	1	0	0	Outlier	1	1
SAL_BA3796AA	ILBSalm5516273	Outlier	0	1	0	0	Outlier	1	1
SAL_BA3794AA	ILBSalm5516274	Outlier	0	1	0	0	Outlier	1	1
SAL_BA3789AA	ILBSalm5516276	Outlier	0	1	0	0	Outlier	1	1
SAL_BA3787AA	ILBSalm5516277	Outlier	0	1	0	0	Outlier	1	1
SAL_BA0170AA	ILBSalm5516446	Outlier	0	1	0	0	Outlier	1	1
SAL_BA0138AA	ILBSalm5516461	Outlier	0	1	0	0	Outlier	1	1
SAL_BA0155AA	ILBSalm5516462	Outlier	0	1	0	0	Outlier	1	1
SAL_BA0145AA	ILBSalm5516466	Outlier	0	1	0	0	Outlier	1	1
SAL_BA0162AA	ILBSalm5516469	Outlier	0	1	0	0	Outlier	1	1
SAL_BA0142AA	ILBSalm5516474	Outlier	0	1	0	0	Outlier	1	1
SAL_BA0185AA	ILBSalm5516478	Outlier	0	1	0	0	Outlier	1	1
SAL_BA0160AA	ILBSalm5516484	Outlier	0	1	0	0	Outlier	1	1
SAL_BA0122AA	ILBSalm5516485	Outlier	0	1	0	0	Outlier	1	1
SAL_BA0158AA	ILBSalm5516486	Outlier	0	1	0	0	Outlier	1	1
SAL_BA0175AA	ILBSalm5516488	Outlier	0	1	0	0	Outlier	1	1
SAL_BA0178AA	ILBSalm5516489	Outlier	0	1	0	0	Outlier	1	1
SAL_BA0161AA	ILBSalm5516501	Outlier	0	1	0	0	Outlier	1	1
SAL_BA0130AA	ILBSalm5516502	Global Epidemic	0	1	0	0	Outlier	0	1
SAL_BA0120AA	ILBSalm5516503	Outlier	0	1	0	0	Outlier	1	1
SAL_BA0151AA	ILBSalm5516504	Outlier	0	1	0	0	Outlier	1	1
SAL_BA0180AA	ILBSalm5516505	Global Epidemic	0	1	0	0	Outlier	0	1
SAL_BA0150AA	ILBSalm5516506	Outlier	0	1	0	0	Outlier	1	1
SAL_BA0143AA	ILBSalm5516507	Outlier	0	1	0	0	Outlier	1	1
SAL_BA7317AA	KUMAR19	Outlier	0	1	0	0	Outlier	1	1
SAL_BA9124AA	P10	Outlier	0	1	0	0	Outlier	1	1
SAL_BA9111AA	P17	Outlier	0	1	0	0	Outlier	1	1
SAL_BA9102AA	RD36	Global Epidemic	0	1	0	0	Outlier	0	1
SAL_BA9085AA	SE A	Outlier	0	1	0	0	Outlier	1	1
SAL_BA5549AA	ILBSalm5409877	Outlier	32	0	0	0	West African	0	0	Presence of African cluster gene
SAL_BA5404AA	ILBSalm5409884	West African	32	0	0	0	West African	1	1
SAL_BA5402AA	ILBSalm5409885	East African	32	0	0	0	West African	0	1	Absence of East African clade gene
SAL_BA5395AA	ILBSalm5409888	East African	32	0	0	0	West African	0	1	Absence of East African clade gene
SAL_BA5198AA	ILBSalm5409906	East African	32	0	0	0	West African	0	1	Absence of East African clade gene
SAL_BA5633AA	ILBSalm5409936	West African	32	0	0	0	West African	1	1
SAL_BA5618AA	ILBSalm5409943	East African	32	0	0	0	West African	0	1
SAL_BA5601AA	ILBSalm5409951	East African	32	0	0	0	West African	0	1
SAL_BA5578AA	ILBSalm5409962	East African	32	0	0	0	West African	0	1
SAL_BA5225AA	ILBSalm5410075	East African	32	0	0	0	West African	0	1
SAL_BA5216AA	ILBSalm5410084	East African	32	0	0	0	West African	0	1
SAL_BA5186AA	ILBSalm5410090	East African	32	0	0	0	West African	0	1
SAL_BA5288AA	ILBSalm5410117	East African	32	0	0	0	West African	0	1
SAL_BA5269AA	ILBSalm5410124	East African	32	0	0	0	West African	0	1
SAL_BA5267AA	ILBSalm5410126	East African	32	0	0	0	West African	0	1
SAL_BA5262AA	ILBSalm5410131	East African	32	0	0	0	West African	0	1
SAL_BA5247AA	ILBSalm5410134	East African	32	0	0	0	West African	0	1
SAL_BA5246AA	ILBSalm5410135	East African	32	0	0	0	West African	0	1
SAL_BA5244AA	ILBSalm5410137	East African	32	0	0	0	West African	0	1
SAL_BA0102AA	ILBSalm5516338	West African	32	0	0	0	West African	1	1
SAL_BA0086AA	ILBSalm5516339	West African	32	0	0	0	West African	1	1
SAL_BA0098AA	ILBSalm5516340	West African	32	0	0	0	West African	1	1
SAL_BA0116AA	ILBSalm5516341	West African	32	0	0	0	West African	1	1
SAL_BA0112AA	ILBSalm5516342	West African	32	0	0	0	West African	1	1
SAL_BA0111AA	ILBSalm5516343	West African	32	0	0	0	West African	1	1
SAL_BA0105AA	ILBSalm5516344	West African	32	0	0	0	West African	1	1
SAL_BA0078AA	ILBSalm5516345	West African	32	0	0	0	West African	1	1
SAL_BA0108AA	ILBSalm5516346	West African	32	0	0	0	West African	1	1
SAL_BA0113AA	ILBSalm5516347	West African	32	0	0	0	West African	1	1
SAL_BA0118AA	ILBSalm5516349	West African	32	0	0	0	West African	1	1
SAL_BA0200AA	ILBSalm5516351	West African	32	0	0	0	West African	1	1
SAL_BA0083AA	ILBSalm5516352	West African	32	0	0	0	West African	1	1
SAL_BA0119AA	ILBSalm5516353	West African	32	0	0	0	West African	1	1
SAL_BA0199AA	ILBSalm5516354	West African	32	0	0	0	West African	1	1
SAL_BA0109AA	ILBSalm5516355	West African	32	0	0	0	West African	1	1
SAL_BA0097AA	ILBSalm5516356	West African	32	0	0	0	West African	1	1
SAL_BA0197AA	ILBSalm5516358	West African	32	0	0	0	West African	1	1
SAL_BA0101AA	ILBSalm5516359	West African	32	0	0	0	West African	1	1
SAL_BA0091AA	ILBSalm5516360	West African	32	0	0	0	West African	1	1
SAL_BA0093AA	ILBSalm5516361	West African	32	0	0	0	West African	1	1
SAL_BA0087AA	ILBSalm5516362	West African	32	0	0	0	West African	1	1
SAL_BA0092AA	ILBSalm5516363	West African	32	0	0	0	West African	1	1
SAL_BA0088AA	ILBSalm5516364	West African	32	0	0	0	West African	1	1
SAL_BA0114AA	ILBSalm5516365	West African	32	0	0	0	West African	1	1
SAL_BA0198AA	ILBSalm5516366	West African	32	0	0	0	West African	1	1
SAL_BA0115AA	ILBSalm5516367	West African	32	0	0	0	West African	1	1
SAL_BA0079AA	ILBSalm5516368	West African	32	0	0	0	West African	1	1
SAL_BA0104AA	ILBSalm5516369	West African	32	0	0	0	West African	1	1
SAL_BA0085AA	ILBSalm5516370	West African	32	0	0	0	West African	1	1
SAL_BA0107AA	ILBSalm5516371	West African	32	0	0	0	West African	1	1
SAL_BA0100AA	ILBSalm5516372	West African	32	0	0	0	West African	1	1
SAL_BA0089AA	ILBSalm5516373	West African	32	0	0	0	West African	1	1
SAL_BA0103AA	ILBSalm5516374	West African	32	0	0	0	West African	1	1
SAL_BA0110AA	ILBSalm5516375	West African	32	0	0	0	West African	1	1
SAL_BA0106AA	ILBSalm5516376	West African	32	0	0	0	West African	1	1
SAL_BA0090AA	ILBSalm5516377	West African	32	0	0	0	West African	1	1
SAL_BA0096AA	ILBSalm5516378	West African	32	0	0	0	West African	1	1
SAL_BA0099AA	ILBSalm5516379	West African	32	0	0	0	West African	1	1
SAL_BA0095AA	ILBSalm5516380	West African	32	0	0	0	West African	1	1
SAL_BA0081AA	ILBSalm5516381	West African	32	0	0	0	West African	1	1
SAL_BA0094AA	ILBSalm5516382	West African	32	0	0	0	West African	1	1
SAL_BA0084AA	ILBSalm5516383	West African	32	0	0	0	West African	1	1
SAL_BA0080AA	ILBSalm5516384	West African	32	0	0	0	West African	1	1
SAL_BA0190AA	ILBSalm5516438	West African	32	0	0	0	West African	1	1
SAL_BA0179AA	ILBSalm5516440	West African	32	0	0	0	West African	1	1
SAL_BA0153AA	ILBSalm5516442	West African	32	0	0	0	West African	1	1
SAL_BA0139AA	ILBSalm5516444	West African	32	0	0	0	West African	1	1
SAL_BA0167AA	ILBSalm5516447	West African	32	0	0	0	West African	1	1
SAL_BA0137AA	ILBSalm5516448	West African	32	0	0	0	West African	1	1
SAL_BA0171AA	ILBSalm5516449	West African	32	0	0	0	West African	1	1
SAL_BA0124AA	ILBSalm5516450	West African	32	0	0	0	West African	1	1
SAL_BA0133AA	ILBSalm5516451	West African	32	0	0	0	West African	1	1
SAL_BA0159AA	ILBSalm5516452	West African	32	0	0	0	West African	1	1
SAL_BA0132AA	ILBSalm5516453	West African	32	0	0	0	West African	1	1
SAL_BA0141AA	ILBSalm5516454	West African	32	0	0	0	West African	1	1
SAL_BA0152AA	ILBSalm5516456	West African	32	0	0	0	West African	1	1
SAL_BA0128AA	ILBSalm5516459	West African	32	0	0	0	West African	1	1
SAL_BA0173AA	ILBSalm5516471	West African	32	0	0	0	West African	1	1
SAL_BA0123AA	ILBSalm5516473	West African	32	0	0	0	West African	1	1
SAL_BA0164AA	ILBSalm5516482	West African	32	0	0	0	West African	1	1
SAL_BA0192AA	ILBSalm5516487	West African	32	0	0	0	West African	1	1
SAL_BA0134AA	ILBSalm5516491	West African	32	0	0	0	West African	1	1
SAL_BA0149AA	ILBSalm5516500	West African	32	0	0	0	West African	1	1
SAL_BA0183AA	ILBSalm5516508	West African	32	0	0	0	West African	1	1
SAL_BA0148AA	ILBSalm5516510	West African	32	0	0	0	West African	1	1
SAL_DA4717AA	MLI21	West African	32	0	0	0	West African	1	1
SAL_DA4723AA	MLI99	West African	32	0	0	0	West African	1	1
SAL_DA4725AA	MLP43	West African	32	0	0	0	West African	1	1
SAL_BA5678AA	ILBSalm5409914	Outlier	56	1	0	0	West African/Outlier	0	0	Presence of African cluster gene
SAL_DA7426AA	A25257	East African	0	0	64	0	None	0	1
							Hits	449	483
							Misses	51	16
							Sensitivity (%)	89.8	96.7936

## Sheet: Supplementary Table 2
Fragment amplified by primers within control strains
Strain	Origin	Amplified Fragment	Length	Region
D7795	Malawi	African cluster BTN76_08545 gene	82	3972971…3973052
		East African clade pemI gene	101	4803260…4803360
		East African clade pemI gene	101	4918605…4918705
CP255	DRC	African cluster BTN76_08545 gene	82	1322611…1322692
		East African clade pemI gene	101	4797666…4797766
6396		African cluster BTN76_08545 gene	82	1980642…1980723
		East African clade pemI gene	101	4560050…4560150
10136/01	Gambia	African cluster BTN76_08545 gene	82	1970326…1970407
0527/01	Gambia	African cluster BTN76_08545 gene	82	1981992…1982073
8078/01	Gambia	African cluster BTN76_08545 gene	82	1908167…1908248
P125109	UK	Global cluster SEN1975 gene	126	742300…742425
		Global Epidemic Clade SEN1943 gene	85	716719…716803
A1636	Malawi	Global cluster SEN1975 gene	126	3675375…3675500
		Global Epidemic Clade SEN1943 gene	85	3649794…3649878
1320	Malawi	Global cluster SEN1975 gene	126	2167896…2168021
		Global Epidemic Clade SEN1943 gene	85	2142315…2142399
791	Uganda	Global cluster SEN1975 gene	126	2165634…2165759
